# Supplementary material for: Sleep Respiratory Disturbances in Girls with Rett Syndrome
Source: Int J Environ Res Public Health. 2022 Oct 12;19(20):13082. doi: 10.3390/ijerph192013082 (PMC9602589; doi:10.3390/ijerph192013082)
Supplement: Supplementary file 1 [file ijerph-19-13082-s001.zip]

Archive with 1 entries (1 files):
- ijerph-1925259-supplementary.pdf
